# Supplementary material for: Predation experiments with 3D-printed lizard models yield limited responses in pheasants
Source: PeerJ. 2025 Nov 3;13:e20103. doi: 10.7717/peerj.20103 (PMC12591047; doi:10.7717/peerj.20103)
Supplement: Supplemental Information 1 — Four numbered R scripts that analyse data in supplemental tables S1-S3. [file peerj-13-20103-s001.zip]

Archive with 9 entries (8 files):
- Code for Lacerta-pheasants/
- Code for Lacerta-pheasants/1figSpectra.r
- __MACOSX/Code for Lacerta-pheasants/._1figSpectra.r
- Code for Lacerta-pheasants/4survival.R
- __MACOSX/Code for Lacerta-pheasants/._4survival.R
- Code for Lacerta-pheasants/3survival_control.R
- __MACOSX/Code for Lacerta-pheasants/._3survival_control.R
- Code for Lacerta-pheasants/2kaplanMeierCurves.r
- __MACOSX/Code for Lacerta-pheasants/._2kaplanMeierCurves.r
