# Supplementary material for: Predation experiments with 3D-printed lizard models yield limited responses in pheasants
Source: PeerJ. 2025 Nov 3;13:e20103. doi: 10.7717/peerj.20103 (PMC12591047; doi:10.7717/peerj.20103)
Supplement: Supplemental Information 1 — Four numbered R scripts that analyse data in supplemental tables S1-S3. [file peerj-13-20103-s001.zip › Code for Lacerta-pheasants/1figSpectra.r]

for(i in c("pavo", "scatterpie")){
  if(!require(i, character.only = T)){
    install.packages(i, dependencies = T)
    library(i, character.only = T)
  }
}


if(!dir.exists("Results")) dir.create("Results")

k = 6


# read data for the colour spectra
dat = read.table("Supplemental Table S2.txt", header = T, sep = "\t")
dat = as.rspec(dat)

# create visual models
# Martin et al. 2015. 10.1242/jeb.115923
# sensitivity spectra models for lizards and people
# Given that the relative cone abundance cannot be precisely estimated, we used a rough 
# estimate based on MSP data for the modelling exercise (UVS:SWS:MWS:LWS, 1:2:5:9)
lacertid = sensmodel(peaksens = c(362,447,492,586), c(330,800), beta = F, integrate=T)
cie10shifted = rbind(sensdata("cie10")[31:401,], 	
					 matrix(c(701:800, rep(0, 300)), ncol = 4, dimnames = list(NULL, colnames(sensdata("cie10")))))
class(cie10shifted) <- c("sensmod", "rspec", "data.frame")
attr(cie10shifted, "om") <- FALSE
avg.uvshifted = rbind(sensdata("avg.uv")[31:401,], 	
					 matrix(c(701:800, rep(0, 400)), ncol = 5, dimnames = list(NULL, colnames(sensdata("avg.uv")))))
class(avg.uvshifted) <- c("sensmod", "rspec", "data.frame")
attr(avg.uvshifted, "om") <- FALSE


# convert spectra to human visual model colors
spec2rgbshifted = function(rspecdata, alpha = 1){
	rspecdata[,2:ncol(rspecdata)] <- rspecdata[,2:ncol(rspecdata)] * 100
    XYZ <- vismodel(rspecdata, visual = cie10shifted, illum = "D65", 
        vonkries = TRUE, relative = FALSE)
    XYZ <- XYZ[, !(names(XYZ) %in% "lum")]
    rgb1 <- convertColor(XYZ, from = "XYZ", to = "sRGB")
    rgb(rgb1, alpha = alpha, names = rownames(XYZ))
}


farby = spec2rgbshifted(dat)

farby2 = {if(k<10) {palette.colors(k, "Set 1")} else {hcl.colors(k, "Set 3")}} 

pdf(paste0("Results/K", k, "meanspectra.pdf"), width = 2*6.5, height = 5)
par(mar = c(4,4.5,0,0)+.2, mfrow = c(1,2))
plot(dat, col = farby, lwd = 5, las = 1)
legend("topleft", legend = 1:k, fill = farby, 
	y.intersp = .7, border = farby, cex = 1.1, title = "Clusters", title.cex = 1.2)
plot(dat, col = farby2, lwd = 5, las = 1)
legend("topleft", legend = 1:k, fill = farby2, 
	y.intersp = .7, border = farby2, cex = 1.1, title = "Clusters", title.cex = 1.2)
dev.off()


# https://book.colrverse.com/analysing-data.html
# divorcing the concept of JND’s from the receptor-noise model specifically and prefer the 
# more accurate description of distances in receptor-noise space as ‘noise-weighted 
# Euclidean distances,’ abbreviated to ΔS (for chromatic distances) and ΔL (for achromatic 
# distances). Specific noise-weighted Euclidean distances such as ΔS = 1 will indeed 
# correlate with a threshold of discrimination, or a ‘just-noticeable difference.’ 

# Martin et al. 2015. 10.1242/jeb.115923 (UVS:SWS:MWS:LWS, 1:2:5:9)
# Hart 2001. 10.1007/s00359-001-0240-3 (T:C:Y:R, 1:2:4:3)
coldist.bird = coldist(vismodel.bird <- vismodel(dat, visual = avg.uvshifted), n = c(1,2,4,3))
coldist.lizard = coldist(vismodel.lizard <- vismodel(dat, visual = lacertid), n = c(1,2,6,6))

write.table(cbind(coldist.lizard[,1:3], coldist.bird[,3]), col.names = c("color1", "color2", "lizard", "bird"), 
	file = paste0("Results/K", k, "colorDistance.txt"), sep = "\t", row.names = F, quote = F)


# prepare data for ggplot scatterpie
temp = data.frame(matrix(0, nrow = nrow(coldist.bird), ncol = k))
for(i in 1:nrow(temp)){
	temp[i, as.numeric(sub("K", "", unlist(coldist.bird[i,1:2])))] = 1
}
temp$lizard = coldist.lizard[,3]
temp$bird = coldist.bird[,3]

theme_set(theme_bw())
theme_update(text = element_text(size=20),
panel.grid.major = element_blank(),
panel.grid.minor = element_blank(),
strip.background = element_blank()
)
vsetky.farby = unlist(temp[,1:k])
vsetky.farby[vsetky.farby != 0] = unlist(coldist.lizard[,1:2])


pdf(paste0("Results/K", k, "colorPerception.pdf"), height = 6, width = 8)

# 1
par(mar = c(4.1, 4.4, 1.5, 2))
plot(dat, col = farby2, lwd = 5, las = 1, cex.axis = 1.8, cex.lab = 1.8, wl.guide = F, ylab = "Reflectance")
# mtext("A", side = 3, line = 1, font  =2, las = 1, cex = 2, adj = 0)
legend("topleft", fill = farby2, legend = paste0("K", 1:k))
dev.off()

pdf(paste0("Results/K", k, "colorDistance.pdf"), height = 6, width = 5)
par(mar = c(4.1, 4.4, 1.5, 2))

x =  ggplot() + geom_scatterpie(data = temp, aes(x = lizard, y = bird, fill = vsetky.farby, r = .2), cols = paste0("X", 1:k))+ 
 	coord_equal()+theme(legend.position = "none")  + scale_fill_manual(values = farby2) +
 	geom_hline(yintercept = 1, linetype = "dotted") + geom_vline(linetype = "dotted", xintercept = 1) +
 	xlab("Distance (reptile visual model)") + ylab("Distance (avian visual model)")
print(x)
dev.off()


#####################################################
# colour heatmap

paleta = "TealGrn"

Kfreq = read.table(file = "Supplementary Table S3.txt", sep = "\t", header = T)


pdf(paste0("Results/K", k, "colorHeatmap.pdf"), width = k - 1.8, height = 5)
heatmap(Kfreq[,-1], margins = c(4, 9), col = rev(hcl.colors(100, paleta)), asp = 1)
dev.off()

Kscree = read.table(text = "k	AIC	BIC	converged
3	-363499877.573709	-362356325.574313	1
4	-363464397.156243	-361939657.44079	1
5	-363432899.954999	-361526972.523489	1
6	-363416616.521836	-361129501.374269	1
7	-363372792.21084	-360704489.347217	1
8	-363341691.524447	-360292200.944767	1
9	-363308741.800156	-359878063.504419	1
10	-363192008.847488	-359380142.835695	1
11	-363116829.997924	-358923776.270074	1
12	-363100143.315494	-358525901.871587	1
13	-363087135.625548	-358131706.465585	1
14	-362996711.364647	-357660094.488627	1
15	-362852740.17674	-357134935.584664	1
", header =T)
pdf("Results/kfinderAIC.pdf", height = 4, width = 4.2)
par(mar = c(4,4,0,0)+.3)
plot(Kscree$k, Kscree$AIC, type = "b", xlab = expression(italic("K")), ylab= "AIC")
dev.off()
