# Supplementary material for: Predation experiments with 3D-printed lizard models yield limited responses in pheasants
Source: PeerJ. 2025 Nov 3;13:e20103. doi: 10.7717/peerj.20103 (PMC12591047; doi:10.7717/peerj.20103)
Supplement: Supplemental Information 1 — Four numbered R scripts that analyse data in supplemental tables S1-S3. [file peerj-13-20103-s001.zip › Code for Lacerta-pheasants/4survival.R]

#### Author: Shubhra Sau, 17.8.2023
#### Edited by: Natalia Martinkova, 14.9.2023, 10.4.2024, 5.6.2025


for(i in c("survival")){
  if(!require(i, character.only = T)){
    install.packages(i, dependencies = T)
    library(i, character.only = T)
  }
}


paleta = "TealGrn"

# read data
dat = read.table("Supplemental Table S1.txt", header = TRUE,sep="\t")

dat$color = factor(dat$color, levels = c("control", 
            "typica", "concolor", "erythronotus"))

dat$pheasant.age = factor(ifelse(dat$pheasant.age < 1, "juvenile", "adult"))

farby = hcl.colors(nlevels(dat$pheasant.age), paleta)


if(!dir.exists("Results")) dir.create("Results")


####  alert  ####   
res.cox0 <- coxph(Surv(time.alert,survival.alert) ~ pheasant.age 
                , data= dat)

                  
res.cox1 <- coxph(Surv(time.attack,survival.attack) ~ pheasant.age
                ,data= dat)

newdat = expand.grid(pheasant.age = levels(dat$pheasant.age)
					)
					
pred.cox0 <- survfit(res.cox0, newdata = newdat)
pred.cox1 <- survfit(res.cox1, newdata = newdat)


 pdf("Results/CoxPH-pheasantAge.pdf", width = 10, height = 3.8)
par(mfrow = c(1,2), mar = c(4,4,1,0) + .5)
 plot(pred.cox0, col = farby,
 lwd=2, xlab="Time (s)", ylab="Survival probability",las=1)
legend("bottomleft", bty = "n", 
	legend = levels(dat$pheasant.age),
	col = farby,
	 lwd = 2
	)

mtext("A", side = 3, line = .5, adj = 0)

 plot(cox0test <- cox.zph(res.cox0), 
 lwd=2, xlab="Time (s)", ylab= expression(beta[italic(t)]),las=1)
 abline(h = 0, lty = 3, col = "grey")
mtext("B", side = 3, line = .5, adj = 0)

 dev.off()


cat("#################\n####  ALERT ####\n################\n\n", file = "Results/CoxPH-pheasantAge.txt", append = FALSE)

capture.output(summary(res.cox0), cox.zph(res.cox0),
    file = "Results/CoxPH-pheasantAge.txt", append = T)

cat("\n\n\n#################\n####  ATTACK  ####\n################\n\n", file = "Results/CoxPH-pheasantAge.txt", append = T)
capture.output(summary(res.cox1), cox.zph(res.cox1),
    file = "Results/CoxPH-pheasantAge.txt", append = T)
