# Supplementary material for: Predation experiments with 3D-printed lizard models yield limited responses in pheasants
Source: PeerJ. 2025 Nov 3;13:e20103. doi: 10.7717/peerj.20103 (PMC12591047; doi:10.7717/peerj.20103)
Supplement: Supplemental Information 1 — Four numbered R scripts that analyse data in supplemental tables S1-S3. [file peerj-13-20103-s001.zip › Code for Lacerta-pheasants/3survival_control.R]

#### Author: Shubhra Sau, 17.8.2023
#### Edited by: Natalia Martinkova, 14.9.2023


for(i in c("survival")){
  if(!require(i, character.only = T)){
    install.packages(i, dependencies = T)
    library(i, character.only = T)
  }
}


# read data
dat = read.table("Supplemental Table S1.txt", header = TRUE,sep="\t")
                    
dat$control.color = factor(dat$control.color,
          levels = c("blue", "red", "yellow"))

color_palatte="TealGrn"

# https://coolors.co/565554-46acc2-f87060-f6f5ae-f5f749
farby = c("#177F97", "#C20114", "#F1C40F")

# calculate and plot Cox PH models for controls
####alert####
res.cox3<-coxph(Surv(time.alert,survival.alert) ~ control.color, data= dat)

newdat = expand.grid(control.color = levels(dat$control.color))

control_colorsurv_alert <- survfit(res.cox3,newdata = newdat)


res.sex.alert = coxph(Surv(time.alert,survival.alert) ~ sex, data= dat)


               
#####attack#####

res.cox4<-coxph(Surv(time.attack,survival.attack) ~ control.color, data= dat)

newdat = expand.grid(control.color = levels(dat$control.color))

control_colorsurv_attack <- survfit(res.cox4,newdata = newdat)


res.sex.attack = coxph(Surv(time.attack,survival.attack) ~ sex, data= dat)


cat("#####################\n####  ALERT - control, sex  ####\n#####################\n\n",
	file = "Results/CoxPH-control-sex.txt", append = FALSE)
capture.output(summary(res.cox3), cat("\n\nSchoenfeld Residuals test:\n"), cox.zph(res.cox3), 
			   cat("\n\n"),
			   summary(res.sex.alert),  cat("\n\nSchoenfeld Residuals test:\n"), cox.zph(res.sex.alert), 
               file = "Results/CoxPH-control-sex.txt", append = TRUE)


 pdf("Results/KaplanMeier-control.pdf", height = 3.5, width = 2*4.5)
 par(mar= c(4.5,4.5,1.5,1), mfrow = c(1,2))
 plot(fit <- survfit(Surv(time.alert,survival.alert) ~ control.color, data= dat), 
 col = farby,
 lwd=2, xlab="Time (s)", ylab="Survival probability",las=1)
 legend("bottomleft", 
   legend= c("blue","red","yellow"),
   col = farby, 
   lwd=2, bty='n')
   
#  plotPolygons(fit, farby) 
mtext("A", side = 3, adj = 0, font = 2, cex = 1.2)

cat("\n\n####### Kaplan-Meier - alert #######\n\n", file = "Results/CoxPH-control-sex.txt", append = TRUE)
capture.output(summary(fit), file = "Results/CoxPH-control-sex.txt", append = TRUE)

plot(fit <- survfit(Surv(time.attack,survival.attack) ~ control.color, data= dat), col = farby, 
lwd=2, xlab="Time (s)", ylab="Survival probability",las=1)
# plotPolygons(fit, farby)
mtext("B", side = 3, adj = 0, font = 2, cex = 1.2)
dev.off()


cat("\n\n\n#####################\n####  ATTACK - control, sex  ####\n#####################\n\n",
	file = "Results/CoxPH-control-sex.txt", append = TRUE)
capture.output(summary(res.cox4), # cox.zph(res.cox4), 
			   cat("\n\n"),
			   summary(res.sex.attack), cat("\n\nSchoenfeld Residuals test:\n"), cox.zph(res.sex.attack), 
               file = "Results/CoxPH-control-sex.txt", append = TRUE)

cat("\n\n####### Kaplan-Meier - attack #######\n\n", file = "Results/CoxPH-control-sex.txt", append = TRUE)
capture.output(summary(fit), file = "Results/CoxPH-control-sex.txt", append = TRUE)
