# Supplementary material for: Predation experiments with 3D-printed lizard models yield limited responses in pheasants
Source: PeerJ. 2025 Nov 3;13:e20103. doi: 10.7717/peerj.20103 (PMC12591047; doi:10.7717/peerj.20103)
Supplement: Supplemental Information 1 — Four numbered R scripts that analyse data in supplemental tables S1-S3. [file peerj-13-20103-s001.zip › Code for Lacerta-pheasants/2kaplanMeierCurves.r]

for (i in c("survival")) {
  if (!require(i, character.only = T)) {
    install.packages(i, dependencies = T)
    library(i, character.only = T)
  }
}

if(!dir.exists("Results")) dir.create("Results")

paleta <- "TealGrn"

# read data
dat <- read.table("Supplemental Table S1.txt", header = TRUE, sep = "\t")

dat$color <- factor(dat$color, levels = c(
  "control",
  "typica", "concolor", "erythronotus"
))

dat$pheasant.age <- factor(ifelse(dat$pheasant.age < 1, "juvenile", "adult"))
dat$sex <- factor(dat$sex)
dat$disturbance <- factor(as.character(dat$disturbance))

farby <- hcl.colors(nlevels(dat$color), paleta)


# calculate and plot KM survival curves
cat("##### Kaplan-Meier #####\n\n", file = "Results/KaplanMeier.txt", append = F)

pdf("Results/KaplanMeier-pheasantAge.pdf", width = 10, height = 3.8)
par(mfrow = c(1, 2), mar = c(4, 4, 1, 0) + .5)
plot(
  fit <- survfit(
    Surv(time.alert, survival.alert) ~ color + strata(pheasant.age),
    data = dat
  ),
  col = rep(farby, each = 2), lwd = 2, lty = rep(c(1, 2), 4), ylim = c(.5, 1), xlim = c(0, 710), las = 1,
  xlab = "Time (s)", ylab = "Survival probability"
)

# shift in line labels for better clarity
pozicie <- fit$surv[cumsum(fit$strata)] + c(.01, -.01, 0, .0, 
											0, 0, 0.0, 0)

text(610, pozicie,
  labels = rep(levels(dat$color), each = 2), font = rep(c(1, 3), 4), adj = 0,
  cex = .7
)
mtext("A", side = 3, line = .5, adj = 0)

capture.output(summary(fit), file = "Results/KaplanMeier.txt", append = T)
cat("\n\n##########################################################\n\n", file = "Results/KaplanMeier.txt", append = T)

plot(
  fit <- survfit(
    Surv(time.attack, survival.attack) ~ color + strata(pheasant.age),
    data = dat
  ),
  col = rep(farby, each = 2), lwd = 2, lty = rep(c(1, 2), 4), ylim = c(.5, 1), xlim = c(0, 710), las = 1,
  xlab = "Time (s)", ylab = "Survival probability"
)

legend("bottomleft",
  bty = "n",
  legend = c(levels(dat$color), levels(dat$pheasant.age)),
  col = c(farby, rep("black", 2)),
  lty = c(1, 1, 1, 1, 1, 2), text.font = c(1, 1, 1, 1, 1, 3), lwd = 2
)
mtext("B", side = 3, line = .5, adj = 0)


capture.output(summary(fit), file = "Results/KaplanMeier.txt", append = T)
cat("\n\n##########################################################\n\n", file = "Results/KaplanMeier.txt", append = T)

dev.off()


########################################################################
premenne <- c("color", "sex", "pheasant.age", "disturbance")

pdf("Results/KaplanMeier.pdf", width = 8, height = length(premenne) * 2.8)
par(mfrow = c(length(premenne), 2), mar = c(4, 4, 1.5, 0) + .5)

for (i in seq_along(premenne)) {
  premenna <- premenne[i]
  farby <- hcl.colors(nlevels(dat[, premenna]), paleta)
  plot(
    fit <- survfit(
      as.formula(paste("Surv(time.alert, survival.alert) ~", premenna)),
      data = dat
    ),
    col = farby, lwd = 2, ylim = c(.5, 1), las = 1,
    xlab = "Time (s)", ylab = "Survival probability"
  )
  mtext(LETTERS[i], side = 3, line = .5, adj = 0)

capture.output(summary(fit), file = "Results/KaplanMeier.txt", append = T)
cat("\n\n##########################################################\n\n", file = "Results/KaplanMeier.txt", append = T)

  plot(
    fit <- survfit(
      as.formula(paste("Surv(time.attack, survival.attack) ~", premenna)),
      data = dat
    ),
    col = farby, lwd = 2, ylim = c(.5, 1), las = 1,
    xlab = "Time (s)", ylab = "Survival probability"
  )

  legend("bottomleft",
    bty = "n",
    legend = levels(dat[, premenna]),
    col = farby, lwd = 2
  )
  
 capture.output(summary(fit), file = "Results/KaplanMeier.txt", append = T)
cat("\n\n##########################################################\n\n", file = "Results/KaplanMeier.txt", append = T)
 
}
dev.off()
