# Supplementary material for: Predation experiments with 3D-printed lizard models yield limited responses in pheasants
Source: PeerJ. 2025 Nov 3;13:e20103. doi: 10.7717/peerj.20103 (PMC12591047; doi:10.7717/peerj.20103)
Supplement: Supplemental Information 2 [file peerj-13-20103-s002.csv]

color	sex	video.ID	disturbance	pheasant.age	control.color	total	time.alert	survival.alert	time.attack	survival.attack	day	month	year	time	pheasant.ID
control	NA	287 EXP10	FALSE	adult	blue	600	600	0	600	0	28	7	2021		Or10
concolor	male	287 EXP13	FALSE	adult	NA	600	177	1	600	0	28	7	2021		Or13
typica	female	287 EXP14	FALSE	adult	NA	600	600	0	600	0	28	7	2021		Or14
control	NA	287 EXP15	FALSE	adult	yellow	338	338	1	338	1	28	7	2021		Or15
erythronotus	male	287 EXP16	FALSE	adult	NA	600	600	0	600	0	28	7	2021		Or16
erythronotus	female	287 EXP17	FALSE	adult	NA	600	600	0	600	0	28	7	2021		Or17
concolor	female	287 EXP3	FALSE	adult	NA	600	600	0	600	0	28	7	2021		Or3
control	NA	287 EXP5	FALSE	adult	red	600	600	0	600	0	28	7	2021		Or5
typica	male	287 EXP8	FALSE	adult	NA	600	455	1	600	0	28	7	2021		Or8
control	NA	297 EXP10	FALSE	adult	blue	600	600	0	600	0	29	7	2021		Zl4
concolor	male	297 EXP13	FALSE	adult	NA	600	600	0	600	0	29	7	2021		Mo3
typica	female	297 EXP14	FALSE	adult	NA	600	600	0	600	0	29	7	2021		Mo4
control	NA	297 EXP15	FALSE	adult	yellow	600	600	0	600	0	29	7	2021		Or7
erythronotus	male	297 EXP16	FALSE	adult	NA	600	600	0	600	0	29	7	2021		Mo5
erythronotus	female	297 EXP17	FALSE	adult	NA	600	600	0	600	0	29	7	2021		_l4
concolor	female	297 EXP3	FALSE	adult	NA	600	600	0	600	0	29	7	2021		_L2
control	NA	297 EXP5	FALSE	adult	red	600	313	1	600	0	29	7	2021		Or6
typica	male	297 EXP8	FALSE	adult	NA	600	600	0	600	0	29	7	2021		_l3
control	NA	307 EXP10	FALSE	adult	blue	600	600	0	600	0	30	7	2021		Or8
concolor	male	307 EXP13	FALSE	adult	NA	600	600	0	600	0	30	7	2021		Or 13
typica	female	307 EXP14	FALSE	adult	NA	600	600	0	600	0	30	7	2021		Mo4
control	NA	307 EXP15	FALSE	adult	yellow	600	600	0	600	0	30	7	2021		Cern1
erythronotus	male	307 EXP16	FALSE	adult	NA	600	371	1	600	0	30	7	2021		Or1
erythronotus	female	307 EXP17	FALSE	adult	NA	600	600	0	600	0	30	7	2021		Mo1
concolor	female	307 EXP3	FALSE	adult	NA	600	600	0	600	0	30	7	2021		Zl2
control	NA	307 EXP5	FALSE	adult	red	600	600	0	600	0	30	7	2021		Mo3
typica	male	307 EXP8	FALSE	adult	NA	600	600	0	600	0	30	7	2021		Cern2
control	NA	28 EXP10	TRUE	adult	blue	600	300	1	600	0	2	8	2021		Mo4
concolor	male	28 EXP13	TRUE	adult	NA	600	548	1	600	0	2	8	2021		Bi3
typica	female	28 EXP14	TRUE	adult	NA	600	600	0	600	0	2	8	2021		Or3
control	NA	28 EXP15	TRUE	adult	yellow	600	600	0	600	0	2	8	2021		Or7
erythronotus	male	28 EXP16	TRUE	adult	NA	600	600	0	600	0	2	8	2021		Bi1
erythronotus	female	28 EXP17	TRUE	adult	NA	600	317	1	600	0	2	8	2021		Mo3
concolor	female	28 EXP3	TRUE	adult	NA	600	332	1	600	0	2	8	2021		Mo5
control	NA	28 EXP5	TRUE	adult	red	600	600	0	600	0	2	8	2021		Or4
typica	male	28 EXP8	TRUE	adult	NA	600	600	0	600	0	2	8	2021		Cern1
control	NA	38 EXP10	TRUE	adult	blue	600	600	0	600	0	3	8	2021		Or11
concolor	male	38 EXP13	TRUE	adult	NA	600	600	0	600	0	3	8	2021		Mo4
typica	female	38 EXP14	TRUE	adult	NA	600	600	0	600	0	3	8	2021		Cern2
control	NA	38 EXP15	TRUE	adult	yellow	600	600	0	600	0	3	8	2021		Or14
erythronotus	male	38 EXP16	TRUE	adult	NA	600	600	0	600	0	3	8	2021		Cern1
erythronotus	female	38 EXP17	TRUE	adult	NA	600	600	0	600	0	3	8	2021		Or17
concolor	female	38 EXP3	TRUE	adult	NA	600	372	1	600	0	3	8	2021		Mo3
control	NA	38 EXP5	TRUE	adult	red	600	600	0	600	0	3	8	2021		Or13
typica	male	38 EXP8	TRUE	adult	NA	600	600	0	600	0	3	8	2021		Reflex1
control	NA	118 EXP10	FALSE	adult	blue	600	600	0	600	0	11	8	2021		Or9
concolor	male	118 EXP13	FALSE	adult	NA	396	390	1	392	1	11	8	2021		Reflex1
typica	female	118 EXP14	FALSE	adult	NA	600	84	1	600	0	11	8	2021		Reflex2
control	NA	118 EXP15	FALSE	adult	yellow	600	600	0	600	0	11	8	2021		Mo2
erythronotus	male	118 EXP16	FALSE	adult	NA	600	600	0	600	0	11	8	2021		Zl2
erythronotus	female	118 EXP17	FALSE	adult	NA	600	600	0	600	0	11	8	2021		Or7
concolor	female	118 EXP3	FALSE	adult	NA	600	600	0	600	0	11	8	2021		Zl3
control	NA	118 EXP5	FALSE	adult	red	600	600	0	600	0	11	8	2021		Mo1
typica	male	118 EXP8	FALSE	adult	NA	600	600	0	600	0	11	8	2021		Or3
concolor	female	1.9. concolor f_SDV_0788	TRUE	adult	NA	600	600	0	600	0	1	9	2021	8:38	O7
concolor	male	1.9. concolor m_SDV_0790	TRUE	juvenile	NA	600	600	0	600	0	1	9	2021	9:02
erythronotus	female	1.9. erythronota f_SDV_0792	TRUE	juvenile	NA	600	22	1	600	0	1	9	2021	9:42
erythronotus	male	1.9. erythronota m_SDV_0792	TRUE	juvenile	NA	600	600	0	600	0	1	9	2021	9:29
control	NA	1.9. kontrola_SDV_0794	TRUE	juvenile	NA	600	600	0	600	0	1	9	2021	9:55
typica	female	1.9. typica f_SDV_0791	TRUE	juvenile	NA	600	600	0	600	0	1	9	2021	9:17
typica	male	1.9. typica m_SDV_0789	TRUE	juvenile	NA	365.4	358	1	359	1	1	9	2021	8:53
control	NA	159 EXP10	FALSE	juvenile	blue	600	243	1	600	0	15	9	2021
concolor	male	159 EXP13	FALSE	juvenile	NA	600	600	0	600	0	15	9	2021
typica	female	159 EXP14	FALSE	juvenile	NA	600	600	0	600	0	15	9	2021
control	NA	159 EXP15	FALSE	juvenile	yellow	600	130	1	600	0	15	9	2021
erythronotus	male	159 EXP16	FALSE	juvenile	NA	600	62	1	600	0	15	9	2021
erythronotus	female	159 EXP17	FALSE	juvenile	NA	600	600	0	600	0	15	9	2021
concolor	female	159 EXP3	FALSE	juvenile	NA	600	600	0	600	0	15	9	2021
control	NA	159 EXP5	FALSE	juvenile	red	600	600	0	600	0	15	9	2021
typica	male	159 EXP8	FALSE	juvenile	NA	600	148	1	600	0	15	9	2021
control	NA	169 EXP10	FALSE	juvenile	blue	600	600	0	600	0	16	9	2021
concolor	male	169 EXP13	FALSE	juvenile	NA	600	600	0	600	0	16	9	2021
typica	female	169 EXP14	FALSE	juvenile	NA	600	166	1	600	0	16	9	2021
control	NA	169 EXP15	FALSE	juvenile	yellow	600	600	0	600	0	16	9	2021
erythronotus	male	169 EXP16	FALSE	juvenile	NA	600	230	1	600	0	16	9	2021
erythronotus	female	169 EXP17	FALSE	juvenile	NA	30	30	0	30	0	16	9	2021
control	NA	169 EXP5	FALSE	juvenile	red	600	137	1	600	0	16	9	2021
typica	male	169 EXP8	FALSE	juvenile	NA	600	146	1	600	0	16	9	2021
concolor	female	12.7 concolorf_SDV_0647	FALSE	adult	NA	600	260	1	600	0	12	7	2022	8:07	Z22
concolor	male	12.7 concolorm_SDV_0658	FALSE	adult	NA	600	600	0	600	0	12	7	2022	10:04	O23
erythronotus	female	12.7 erythronotaf_SDV_0662	FALSE	adult	NA	600	600	0	600	0	12	7	2022	11:03	O8
erythronotus	male	12.7 erythronotam_SDV_0661	FALSE	adult	NA	600	600	0	600	0	12	7	2022	10:51	O20
control	NA	12.7 kontrolam_SDV_0655	FALSE	adult	blue	600	600	0	600	0	12	7	2022	8:27	Z1
typica	female	12.7 typicaf_SDV_0659	FALSE	adult	NA	600	600	0	600	0	12	7	2022	10:24	M8
typica	male	12.7 typicam_SDV_0653	FALSE	adult	NA	600	600	0	600	0	12	7	2022	9:42	M16
concolor	female	17.7 concolorf_SDV_0663	FALSE	adult	NA	600	481	1	600	0	17	7	2022	7:14	O10
concolor	male	17.7 concolorm_SDV_0665	FALSE	adult	NA	600	600	0	600	0	17	7	2022	7:42	M6
erythronotus	female	17.7 erythronotaf_SDV_0668	FALSE	adult	NA	600	188	1	600	0	17	7	2022	8:21	M5
erythronotus	male	17.7 erythronotam_SDV_0667	FALSE	adult	NA	600	357	1	600	0	17	7	2022	8:13	O18
control	NA	17.7 kontrolam_SDV_0669	FALSE	adult	blue	600	600	0	600	0	17	7	2022	8:37	Z22
typica	female	17.7 typicaf_SDV_0666	FALSE	adult	NA	600	509	1	600	0	17	7	2022	7:57	Z15
typica	male	17.7 typicam_SDV_0664	FALSE	adult	NA	516	504	1	505	1	17	7	2022	7:28	M3
concolor	female	20.7. concolor f_SDV_0670	FALSE	adult	NA	600	600	0	600	0	20	7	2022	7:09	M3
concolor	male	20.7. concolor m_SDV_0672	FALSE	adult	NA	600	153	1	600	0	20	7	2022	7:38	Z13
erythronotus	female	20.7. erythronota f_SDV_0675	FALSE	adult	NA	600	600	0	600	0	20	7	2022	8:26	Z15
erythronotus	male	20.7. erythronota m_SDV_0674	FALSE	adult	NA	600	600	0	600	0	20	7	2022	8:09	O1
control	NA	20.7. kontrola m_SDV_0676	FALSE	adult	blue	600	600	0	600	0	20	7	2022	8:41	Z8
typica	female	20.7. typica f_SDV_0673	FALSE	adult	NA	600	600	0	600	0	20	7	2022	7:53	M5
typica	male	20.7. typica m_SDV_0671	FALSE	adult	NA	600	600	0	600	0	20	7	2022	7:24	Z1
concolor	female	21.7. concolor f_SDV_0677	FALSE	adult	NA	600	600	0	600	0	21	7	2022	7:13	Z15
concolor	male	21.7. concolor m_SDV_0679	FALSE	adult	NA	600	145	1	600	0	21	7	2022	7:43	M4
erythronotus	female	21.7. erytronota f_SDV_0682	FALSE	adult	NA	600	600	0	600	0	21	7	2022	8:24	M23
erythronotus	male	21.7. erytronota m_SDV_0681	FALSE	adult	NA	216	199	1	206	1	21	7	2022	8:06	Z3
control	NA	21.7. kontrola z_SDV_0683	FALSE	adult	yellow	600	600	0	600	0	21	7	2022	8:43	O22
typica	female	21.7. typica f_SDV_0680	FALSE	adult	NA	600	600	0	600	0	21	7	2022	7:59	O7
typica	male	21.7. typica m_SDV_0678	FALSE	adult	NA	600	600	0	600	0	21	7	2022	7:28	O23
concolor	female	25.7. concolor f_SDV_0684	FALSE	adult	NA	600	600	0	600	0	25	7	2022	7:19	Z1
concolor	male	25.7. concolor m_SDV_0686	FALSE	adult	NA	600	600	0	600	0	25	7	2022	7:47	Z22
erythronotus	female	25.7. eyrthronota f_SDV_0689	FALSE	adult	NA	600	600	0	600	0	25	7	2022	8:38	M16
erythronotus	male	25.7. eyrthronota m_SDV_0688	FALSE	adult	NA	114	106	1	107	1	25	7	2022	8:24	M25
control	NA	25.7. kontrola z_SDV_0690	FALSE	adult	yellow	600	600	0	600	0	25	7	2022	8:55
typica	female	25.7. typica f_SDV_0687	FALSE	adult	NA	600	570	1	572	1	25	7	2022	8:11	Z11
typica	male	25.7. typica m_SDV_0685	FALSE	adult	NA	600	600	0	600	0	25	7	2022	7:33	O7
concolor	female	27.7. concolor f_SDV_0691	TRUE	adult	NA	600	137	1	600	0	27	7	2022	7:24	M5
concolor	male	27.7. concolor m_SDV_0693	TRUE	adult	NA	360	349	1	352	1	27	7	2022	7:52	O5
erythronotus	male	27.7. erythronota m_SDV_0695	TRUE	adult	NA	600	600	0	600	0	27	7	2022	8:34	M22
erythronotus	male	27.7. erythronota m_SDV_0696	TRUE	adult	NA	300	300	0	300	0	27	7	2022	8:24	Z1
typica	female	27.7. typica f_SDV_0694	TRUE	adult	NA	600	600	0	600	0	27	7	2022	8:11	Z15
typica	male	27.7. typica m_SDV_0692	TRUE	adult	NA	600	600	0	600	0	27	7	2022	7:40	M10
concolor	female	3.8. concolor f_SDV_0697	TRUE	adult	NA	600	600	0	600	0	3	8	2022	7:15	M23
concolor	male	3.8. concolor m_SDV_0699	TRUE	adult	NA	600	600	0	600	0	3	8	2022	7:44	Z15
erythronotus	female	3.8. erythronota f_SDV_0702	TRUE	adult	NA	600	600	0	600	0	3	8	2022	8:32	Z1
erythronotus	male	3.8. erythronota m_SDV_0701	TRUE	adult	NA	600	600	0	600	0	3	8	2022	8:16	O7
control	NA	3.8. kontrola c_SDV_0703	TRUE	adult	red	600	600	0	600	0	3	8	2022	8:54	O1
typica	female	3.8. typica f_SDV_0700	TRUE	adult	NA	600	600	0	600	0	3	8	2022	8:00	O23
typica	male	3.8. typica m_SDV_0698	TRUE	adult	NA	600	600	0	600	0	3	8	2022	7:29	M5
concolor	female	5.8. concolor f_SDV_0704	FALSE	adult	NA	600	600	0	600	0	5	8	2022	7:23	O7
concolor	female	5.8. concolor f_SDV_0711	FALSE	adult	NA	600	600	0	600	0	5	8	2022	17:54	M18
concolor	male	5.8. concolor m_SDV_0706	FALSE	adult	NA	600	600	0	600	0	5	8	2022	7:54	Z21
concolor	male	5.8. concolor m_SDV_0713	FALSE	adult	NA	450	432	1	434	1	5	8	2022	18:21	M3
erythronotus	female	5.8. erythronota f_SDV_0709	FALSE	adult	NA	600	600	0	600	0	5	8	2022	8:38	Z1
erythronotus	female	5.8. erythronota f_SDV_0716	FALSE	adult	NA	600	600	0	600	0	5	8	2022	19:03	Z9
erythronotus	male	5.8. erythronota m_SDV_0708	FALSE	adult	NA	600	600	0	600	0	5	8	2022	8:22	Z12
erythronotus	male	5.8. erythronota m_SDV_0715	FALSE	adult	NA	600	600	0	600	0	5	8	2022	18:47	O1
control	NA	5.8. kontrola c_SDV_0710	FALSE	adult	red	600	460	1	600	0	5	8	2022	8:53	Z20
control	NA	5.8. kontrola z_SDV_0717	FALSE	adult	yellow	600	600	0	600	0	5	8	2022	19:19	O18
typica	female	5.8. typica f_SDV_0714	FALSE	adult	NA	600	600	0	600	0	5	8	2022	18:32	M23
typica	male	5.8. typica m_SDV_0705	FALSE	adult	NA	600	600	0	600	0	5	8	2022	7:37	O12
typica	male	5.8. typica m_SDV_0712	FALSE	adult	NA	600	600	0	600	0	5	8	2022	18:08	M5
typica	female	5.8. typicaa f_SDV_0707	FALSE	adult	NA	600	600	0	600	0	5	8	2022	8:09	O23
concolor	female	6.8. concolor f_SDV_0718	TRUE	adult	NA	600	600	0	600	0	6	8	2022	17:54	Z21
concolor	male	6.8. concolor m_SDV_0720	TRUE	adult	NA	600	600	0	600	0	6	8	2022	18:22	M4
erythronotus	female	6.8. erythronota f_SDV_0723	TRUE	adult	NA	600	340	1	600	0	6	8	2022	19:04	O7
erythronotus	male	6.8. erythronota m_SDV_0722	TRUE	adult	NA	600	600	0	600	0	6	8	2022	18:50	O19
control	NA	6.8. kontrola z_SDV_0724	TRUE	adult	yellow	345	345	1	345	0	6	8	2022	19:20	M10
typica	female	6.8. typica f_SDV_0721	TRUE	adult	NA	600	600	0	600	0	6	8	2022	18:35	M25
typica	male	6.8. typica m_SDV_0719	TRUE	adult	NA	600	332	1	600	0	6	8	2022	18:08	O7
concolor	female	8.8. concolor f_SDV_0725	TRUE	adult	NA	600	600	0	600	0	8	8	2022	7:50	O6
concolor	male	8.8. concolor m_SDV_0727	TRUE	adult	NA	600	600	0	600	0	8	8	2022	8:16	Z21
erythronotus	female	8.8. erythronota f_SDV_0730	TRUE	adult	NA	600	600	0	600	0	8	8	2022	9:00	Z9
erythronotus	male	8.8. erythronota m_SDV_0729	TRUE	adult	NA	600	600	0	600	0	8	8	2022	8:45	M5
control	NA	8.8. kontrola m_SDV_0731	TRUE	adult	blue	600	600	0	600	0	8	8	2022	9:14	O13
typica	female	8.8. typica f_SDV_0728	TRUE	adult	NA	600	600	0	600	0	8	8	2022	8:30	M23
typica	male	8.8. typica m_SDV_0726	TRUE	adult	NA	600	600	0	600	0	8	8	2022	8:03	O19
concolor	female	9.8. concolor f_SDV_0732	FALSE	adult	NA	600	600	0	600	0	9	8	2022	7:39	M23
concolor	male	9.8. concolor m_SDV_0734	FALSE	adult	NA	600	600	0	600	0	9	8	2022	8:08	M22
erythronotus	female	9.8. erythronota f_SDV_0737	FALSE	adult	NA	600	600	0	600	0	9	8	2022	8:53	Z20
erythronotus	male	9.8. erythronota m_SDV_0736	FALSE	adult	NA	600	600	0	600	0	9	8	2022	8:36	M16
control	NA	9.8. kontrola_SDV_0738	FALSE	adult	NA	600	600	0	600	0	9	8	2022	9:08	Z16
typica	female	9.8. typica f_SDV_0735	FALSE	adult	NA	600	600	0	600	0	9	8	2022	8:23	O19
typica	male	9.8. typica m_SDV_0733	FALSE	adult	NA	600	125	1	600	0	9	8	2022	7:54	Z21
concolor	female	10.8. concolor f_SDV_0739	TRUE	adult	NA	600	600	0	600	0	10	8	2022	8:32	O23
concolor	male	10.8. concolor m_SDV_0741	TRUE	adult	NA	600	600	0	600	0	10	8	2022	9:00	M16
erythronotus	female	10.8. erythronota f_SDV_0744	TRUE	adult	NA	600	600	0	600	0	10	8	2022	9:42	M5
erythronotus	male	10.8. erythronota m_SDV_0743	TRUE	adult	NA	600	600	0	600	0	10	8	2022	9:26	Z18
control	NA	10.8. kontrola m_SDV_0745	TRUE	adult	blue	600	600	0	600	0	10	8	2022	9:56	M4
typica	female	10.8. typica f_SDV_0742	TRUE	adult	NA	225	225	1	225	1	10	8	2022	9:15	O23
typica	male	10.8. typica m_SDV_0740	TRUE	adult	NA	600	600	0	600	0	10	8	2022	8:46	M3
concolor	female	16.8. concolor f_SDV_0746	TRUE	adult	NA	600	600	0	600	0	16	8	2022	7:26	O1
concolor	male	16.8. concolor m_SDV_0748	TRUE	adult	NA	600	600	0	600	0	16	8	2022	7:56	Z21
erythronotus	female	16.8. erythronota f_SDV_0751	TRUE	adult	NA	600	600	0	600	0	16	8	2022	8:36	O2
erythronotus	male	16.8. erythronota m_SDV_0750	TRUE	adult	NA	600	600	0	600	0	16	8	2022	8:25	M9
control	NA	16.8. kontrola m_SDV_0752	TRUE	adult	blue	600	600	0	600	0	16	8	2022	8:53	Z1
typica	female	16.8. typica f_SDV_0749	TRUE	adult	NA	600	600	0	600	0	16	8	2022	8:10	M19
typica	male	16.8. typica m_SDV_0747	TRUE	adult	NA	600	600	0	600	0	16	8	2022	7:43	Z11
concolor	female	17.8. concolor f_SDV_0753	FALSE	adult	NA	570	570	1	570	1	17	8	2022	18:27	O7
concolor	male	17.8. concolor m_SDV_0755	FALSE	adult	NA	600	600	0	600	0	17	8	2022	18:57	O19
erythronotus	female	17.8. erythronota f_SDV_0758	FALSE	adult	NA	600	600	0	600	0	17	8	2022	19:40	Z15
erythronotus	male	17.8. erythronota m_SDV_0757	FALSE	adult	NA	600	600	0	600	0	17	8	2022	19:25	M3
control	NA	17.8. kontrola m_SDV_0759	FALSE	adult	blue	600	600	0	600	0	17	8	2022	19:53	Z1
typica	female	17.8. typica f_SDV_0756	FALSE	adult	NA	600	600	0	600	0	17	8	2022	19:12	O6
typica	male	17.8. typica m_SDV_0754	FALSE	adult	NA	600	600	0	600	0	17	8	2022	18:43	M16
concolor	female	24.8. concolor f_SDV_0760	TRUE	adult	NA	600	493	1	600	0	24	8	2022	16:15	O21
concolor	male	24.8. concolor m_SDV_0762	TRUE	adult	NA	513	506	1	510	1	24	8	2022	16:41	Z20
erythronotus	female	24.8. erythronota f_SDV_0765	TRUE	adult	NA	285	267	1	273	1	24	8	2022	17:23	O15
erythronotus	male	24.8. erythronota m_SDV_0764	TRUE	adult	NA	600	600	0	600	0	24	8	2022	17:07	M19
control	NA	24.8. kontrola m_SDV_0766	TRUE	adult	blue	600	600	0	600	0	24	8	2022	17:31	Z24
typica	female	24.8. typica f_SDV_0763	TRUE	adult	NA	600	600	0	600	0	24	8	2022	16:53	M23
typica	male	24.8. typica m_SDV_0761	TRUE	adult	NA	600	600	0	600	0	24	8	2022	16:29	Z1
concolor	female	25.8. concolor f_SDV_0767	FALSE	adult	NA	600	600	0	600	0	25	8	2022	7:26	M5
concolor	male	25.8. concolor m_SDV_0769	FALSE	adult	NA	600	600	0	600	0	25	8	2022	7:59	M23
erythronotus	female	25.8. erythronota f_SDV_0772	FALSE	adult	NA	600	600	0	600	0	25	8	2022	8:45	M8
erythronotus	male	25.8. erythronota m_SDV_0771	FALSE	adult	NA	600	600	0	600	0	25	8	2022	8:30	O14
control	NA	25.8. kontrola c_SDV_0773	FALSE	adult	red	600	600	0	600	0	25	8	2022	9:02	O15
typica	female	25.8. typica f_SDV_0770	FALSE	adult	NA	600	600	0	600	0	25	8	2022	8:17	Z19
typica	male	25.8. typica m_SDV_0768	FALSE	adult	NA	600	600	0	600	0	25	8	2022	7:44	O6
concolor	female	30.8. concolor f_SDV_0774	FALSE	juvenile	NA	600	600	0	600	0	30	8	2022	14:39
concolor	male	30.8. concolor m_SDV_0776	FALSE	adult	NA	600	236	1	600	0	30	8	2022	14:14	O8
erythronotus	female	30.8. erythronota f_SDV_0779	FALSE	juvenile	NA	600	600	0	600	0	30	8	2022	14:58
erythronotus	male	30.8. erythronota m_SDV_0778	FALSE	juvenile	NA	600	600	0	600	0	30	8	2022	14:44
control	NA	30.8. kontrola c_SDV_0780	FALSE	adult	red	600	600	0	600	0	30	8	2022	15:12	Z20
typica	female	30.8. typica f_SDV_0777	FALSE	adult	NA	600	600	0	600	0	30	8	2022	14:31	O14
typica	male	30.8. typica m_SDV_0775	FALSE	adult	NA	600	600	0	600	0	30	8	2022	14:57	M15
concolor	female	31.8. concolor f_SDV_0781	TRUE	adult	NA	600	600	0	600	0	31	8	2022	12:47	M10
concolor	male	31.8. concolor m_SDV_0783	TRUE	adult	NA	120	124	1	124	1	31	8	2022	13:15	M23
erythronotus	female	31.8. erythronota f_SDV_0786	TRUE	adult	NA	600	600	0	600	0	31	8	2022	13:51	M5
erythronotus	male	31.8. erythronota m_SDV_0785	TRUE	juvenile	NA	600	600	0	600	0	31	8	2022	13:36
control	NA	31.8. kontrola c_SDV_0787	TRUE	juvenile	red	600	85	1	600	0	31	8	2022	14:06
typica	female	31.8. typica f_SDV_0784	TRUE	juvenile	NA	600	521	1	600	0	31	8	2022	13:22
typica	male	31.8. typica m_SDV_0782	TRUE	adult	NA	600	600	0	600	0	31	8	2022	13:02	O6
concolor	female		TRUE	juvenile	NA	600	600	0	600	0	1	9	2022
typica	male		TRUE	juvenile	NA	600	368	1	368	1	1	9	2022
concolor	male		TRUE	juvenile	NA	600	600	0	600	0	1	9	2022
typica	female		TRUE	juvenile	NA	600	600	0	600	0	1	9	2022
erythronotus	male		TRUE	juvenile	NA	600	600	0	600	0	1	9	2022
erythronotus	female		TRUE	juvenile	NA	600	42	1	600	0	1	9	2022
concolor	female	2.9. concolor f_SDV_0795	TRUE	juvenile	NA	600	256	1	600	0	2	9	2022	15:51
concolor	male	2.9. concolor m m_SDV_0797	TRUE	juvenile	NA	600	600	0	600	0	2	9	2022	16:17
erythronotus	female	2.9. erythronota f_SDV_0801	TRUE	juvenile	NA	600	11	1	600	0	2	9	2022	16:55
erythronotus	male	2.9. erythronota m_SDV_0800	TRUE	juvenile	NA	600	600	0	600	0	2	9	2022	16:42
control	NA	2.9. kontrola c_SDV_0802	TRUE	juvenile	red	600	248	1	600	0	2	9	2022	17:09
typica	female	2.9. typica f_SDV_0799	TRUE	juvenile	NA	294	274	1	284	1	2	9	2022	16:36
typica	male	2.9. typica m_SDV_0796	TRUE	juvenile	NA	600	244	1	600	0	2	9	2022	16:04
concolor	female	5.9. concolor f_SDV_0803	TRUE	juvenile	NA	216	198	1	208	1	5	9	2022	15:40
concolor	male	5.9. concolor m_SDV_0805	TRUE	juvenile	NA	600	457	1	600	0	5	9	2022	16:01
NA	female	5.9. concolor m_SDV_0806	TRUE	juvenile	NA	225	216	1	225	1	5	9	2022	16:39
erythronotus	female	5.9. erythronota f_SDV_0808	TRUE	juvenile	NA	600	44	1	600	0	5	9	2022	16:45
erythronotus	male	5.9. erythronota m_SDV_0807	TRUE	juvenile	NA	600	600	0	600	0	5	9	2022	16:52
control	NA	5.9. kontrola m_SDV_0809	TRUE	juvenile	blue	600	479	1	600	0	5	9	2022	16:14
typica	male	5.9. typica m_SDV_0804	TRUE	juvenile	NA	600	600	0	600	0	5	9	2022	15:48
concolor	female	6.9. concolor f_SDV_0810	FALSE	juvenile	NA	600	600	0	600	0	6	9	2022	17:42
concolor	male	6.9. concolor m_SDV_0812	FALSE	juvenile	NA	600	600	0	600	0	6	9	2022	18:10
erythronotus	female	6.9. erythronota f_SDV_0815	FALSE	juvenile	NA	600	140	1	600	0	6	9	2022	18:49
erythronotus	male	6.9. erythronota m_SDV_0814	FALSE	juvenile	NA	600	600	0	600	0	6	9	2022	18:36
control	NA	6.9. kontrola m_SDV_0816	FALSE	juvenile	blue	600	600	0	600	0	6	9	2022	18:55
typica	female	6.9. typica f_SDV_0813	FALSE	juvenile	NA	600	423	1	600	0	6	9	2022	18:22
typica	male	6.9. typica m_SDV_0811	FALSE	juvenile	NA	600	123	1	600	0	6	9	2022	17:57
concolor	female	8.9. concolor f_SDV_0817	FALSE	juvenile	NA	600	600	0	600	0	8	9	2022	10:16
concolor	male	8.9. concolor m_SDV_0819	FALSE	juvenile	NA	600	411	1	600	0	8	9	2022	10:43
erythronotus	male	8.9. erythronota m_SDV_0821	FALSE	juvenile	NA	600	600	0	600	0	8	9	2022	11:25
erythronotus	female	8.9. erythronota m_SDV_0822	FALSE	juvenile	NA	294	280	1	287	1	8	9	2022	11:12
control	NA	8.9. kontrola m_SDV_0823	FALSE	juvenile	blue	306	304	1	305	1	8	9	2022	11:33
typica	female	8.9. typica f_SDV_0820	FALSE	juvenile	NA	600	600	0	600	0	8	9	2022	10:58
typica	male	8.9. typica m_SDV_0818	FALSE	juvenile	NA	600	77	1	600	0	8	9	2022	10:31
concolor	female	9.9. concolor f_SDV_0825	FALSE	juvenile	NA	600	174	1	600	0	9	9	2022	10:22
concolor	male	9.9. concolor m_SDV_0827	FALSE	juvenile	NA	114	103	1	107	1	9	9	2022	10:54
erythronotus	female	9.9. erythronota f_SDV_0830	FALSE	juvenile	NA	600	600	0	600	0	9	9	2022	11:25
erythronotus	male	9.9. erythronota m_SDV_0829	FALSE	juvenile	NA	600	600	0	600	0	9	9	2022	11:13
control	NA	9.9. kontrola c_SDV_0831	FALSE	juvenile	red	600	600	0	600	0	9	9	2022	11:39
typica	female	9.9. typica f_SDV_0828	FALSE	juvenile	NA	600	600	0	600	0	9	9	2022	11:00
typica	male	9.9. typica m_SDV_0826	FALSE	juvenile	NA	600	113	1	600	0	9	9	2022	10:39
concolor	female	17.9. concolor f_SDV_0833	TRUE	juvenile	NA	600	132	1	600	0	17	9	2022	14:40
concolor	male	17.9. concolor m_SDV_0835	TRUE	juvenile	NA	600	165	1	600	0	17	9	2022	15:06
erythronotus	female	17.9. erythronota f_SDV_0838	TRUE	juvenile	NA	600	56	1	600	0	17	9	2022	15:48
erythronotus	male	17.9. erythronota m_SDV_0837	TRUE	juvenile	NA	600	600	0	600	0	17	9	2022	15:35
control	NA	17.9. kontrola c_SDV_0839	TRUE	juvenile	red	600	600	0	600	0	17	9	2022	16:01
typica	female	17.9. typica f_SDV_0836	TRUE	juvenile	NA	600	600	0	600	0	17	9	2022	15:20
typica	male	17.9. typica m_SDV_0834	TRUE	juvenile	NA	600	600	0	600	0	17	9	2022	14:53
concolor	female	concolorf_20.6_SDV_0840	FALSE	adult	NA	600	259	1	600	0	20	6	2023	10:56	Z3
concolor	male	concolorm_20.6_SDV_0842	FALSE	adult	NA	600	600	0	600	0	20	6	2023	11:23	Z25
erythronotus	female	erythronotaf_20.6_SDV_0845	FALSE	adult	NA	600	600	0	600	0	20	6	2023	12:07	Z7
erythronotus	male	erythronotam_20.6_SDV_0844	FALSE	adult	NA	600	600	0	600	0	20	6	2023	11:54	Z2
control	NA	kontrolazluta_20.6_SDV_0846	FALSE	adult	yellow	600	600	0	600	0	20	6	2023	12:21	Z12
typica	female	typicaf_20.6_SDV_0843	FALSE	adult	NA	600	275	1	600	0	20	6	2023	11:40	Z13
typica	male	typicam_20.6_SDV_0841	FALSE	adult	NA	504	493	1	500	1	20	6	2023	11:10	Z10
concolor	female	concolorf_21.6_SDV_0847	FALSE	adult	NA	600	600	0	600	0	21	6	2023	10:31	Z5
concolor	male	concolorm_21.6_SDV_0849	FALSE	adult	NA	600	600	0	600	0	21	6	2023	10:56	Z13
erythronotus	female	erythronotaf_21.6_SDV_0852	FALSE	adult	NA	600	221	1	600	0	21	6	2023	11:37	Z1
erythronotus	male	erythronotam_21.6_SDV_0851	FALSE	adult	NA	600	600	0	600	0	21	6	2023	11:24	Z14
control	NA	kontrolamodra_21.6_SDV_0853	FALSE	adult	blue	600	600	0	600	0	21	6	2023	11:51	Z4
typica	female	typicaf_21.6_SDV_0850	FALSE	adult	NA	600	303	1	600	0	21	6	2023	11:10	Z18
typica	male	typicam_21.6_SDV_0848	FALSE	adult	NA	600	600	0	600	0	21	6	2023	10:44	Z8
concolor	female	concolorf_1.7_SDV_0854	FALSE	adult	NA	600	600	0	600	0	1	7	2023	18:00	Z12
concolor	male	concolorm_1.7_SDV_0856	FALSE	adult	NA	600	600	0	600	0	1	7	2023	18:24	Z3
erythronotus	female	erythronotaf_1.7_SDV_0859	FALSE	adult	NA	600	600	0	600	0	1	7	2023	19:04	Z13
control	NA	erythronotaf_1.7_SDV_0860	FALSE	adult	blue	600	600	0	600	0	1	7	2023	19:17	Z16
erythronotus	male	erythronotam_1.7_SDV_0858	FALSE	adult	NA	600	94	1	600	0	1	7	2023	18:50	Z15
typica	female	typicaf_1.7_SDV_0857	FALSE	adult	NA	600	412	1	600	0	1	7	2023	18:37	Z25
typica	male	typicam_1.7_SDV_0855	FALSE	adult	NA	252	247	1	249	1	1	7	2023	18:12	Z23
concolor	female	concolorf_2.7_SDV_0861	TRUE	adult	NA	600	331	1	600	0	2	7	2023	19:23	Z12
concolor	male	concolorm_2.7_SDV_0863	TRUE	adult	NA	600	600	0	600	0	2	7	2023	19:48	Z3
typica	female	concolorm_2.7_SDV_0864	TRUE	adult	NA	600	600	0	600	0	2	7	2023	20:00	Z25
erythronotus	male	erythronotam_2.7_SDV_0865	TRUE	adult	NA	420	420	1	420	1	2	7	2023	20:13	Z15
typica	male	typicam_2.7_SDV_0862	TRUE	adult	NA	600	600	0	600	0	2	7	2023	19:35	Z23
concolor	female	concolorf_3.7_SDV_0866	TRUE	adult	NA	600	600	0	600	0	3	7	2023	15:29	Z22
concolor	male	concolorm_3.7_SDV_0868	TRUE	adult	NA	600	600	0	600	0	3	7	2023	15:35	Z9
erythronotus	male	erythronotam_3.7_SDV_0870	TRUE	adult	NA	600	600	0	600	0	3	7	2023	16:22	Z10
control	NA	kontrolacervena_3.7_SDV_0872	TRUE	adult	red	600	246	1	600	0	3	7	2023	16:44	Z12
typica	female	typicaf_3.7_SDV_0869	TRUE	adult	NA	600	600	0	600	0	3	7	2023	16:09	Z24
typica	male	typicam_3.7_SDV_0867	TRUE	adult	NA	600	360	1	600	0	3	7	2023	15:43	Z6
concolor	female	concolor_5.7_SDV_0874	TRUE	adult	NA	600	600	0	600	0	5	7	2023	8:18	Z13
concolor	male	concolorm_5.7_SDV_0876	TRUE	adult	NA	600	600	0	600	0	5	7	2023	8:44	Z25
erythronotus	female	erythronotaf_5.7_SDV_0879	TRUE	adult	NA	600	600	0	600	0	5	7	2023	9:22	Z7
erythronotus	male	erythronotam_5.7_SDV_0878	TRUE	adult	NA	600	600	0	600	0	5	7	2023	9:10	Z23
control	NA	kontrolazluta_5.7_SDV_0880	TRUE	adult	yellow	600	269	1	600	0	5	7	2023	9:36	Z12
typica	female	typicaf_5.7_SDV_0877	TRUE	adult	NA	600	51	1	600	0	5	7	2023	8:57	Z17
typica	male	typicam_5.7_SDV_0875	TRUE	adult	NA	600	600	0	600	0	5	7	2023	8:31	Z10
concolor	female	concolorf_9.7_SDV_0881	FALSE	adult	NA	600	600	0	600	0	9	7	2023	9:21	Z13
concolor	male	concolorm_9.7_SDV_0883	FALSE	adult	NA	600	600	0	600	0	9	7	2023	9:44	Z25
erythronotus	male	erythronotam_9.7_SDV_0885	FALSE	adult	NA	600	600	0	600	0	9	7	2023	10:12	Z23
erythronotus	female	erythronotam_9.7_SDV_0886	FALSE	adult	NA	600	600	0	600	0	9	7	2023	10:26	Z7
control	NA	kontrolacervena_9.7_SDV_0887	FALSE	adult	red	600	600	0	600	0	9	7	2023	10:38	Z12
typica	female	typicaf_9.7_SDV_0884	FALSE	adult	NA	600	600	0	600	0	9	7	2023	9:59	Z17
typica	male	typicam_9.7_SDV_0882	FALSE	adult	NA	600	600	0	600	0	9	7	2023	9:33	Z10
concolor	female	concolorf_10.7_SDV_0888	FALSE	adult	NA	600	600	0	600	0	10	7	2023	11:33	Z15
concolor	male	concolorm_10.7_SDV_0890	FALSE	adult	NA	600	600	0	600	0	10	7	2023	12:00	Z13
erythronotus	female	erythronotaf_10.7_SDV_0893	FALSE	adult	NA	600	600	0	600	0	10	7	2023	12:41	Z10
erythronotus	male	erythronotam_10.7_SDV_0892	FALSE	adult	NA	600	600	0	600	0	10	7	2023	12:28	Z11
control	NA	kontrolamodra_10.7_SDV_0894	FALSE	adult	blue	600	600	0	600	0	10	7	2023	12:54	Z17
typica	female	typicaf_10.7_SDV_0891	FALSE	adult	NA	600	600	0	600	0	10	7	2023	12:13	Z4
typica	male	typicam_10.7_SDV_0889	FALSE	adult	NA	600	600	0	600	0	10	7	2023	11:46	Z6
concolor	female	concolorf_11.7_SDV_0895	TRUE	adult	NA	600	600	0	600	0	11	7	2023	7:23	Z25
concolor	male	concolorm_11.7_SDV_0898	TRUE	adult	NA	600	600	0	600	0	11	7	2023	7:52	Z4
erythronotus	female	erythronotaf_11.7_SDV_0901	TRUE	adult	NA	600	600	0	600	0	11	7	2023	8:30	Z18
erythronotus	male	erythronotam_11.7_SDV_0900	TRUE	adult	NA	600	600	0	600	0	11	7	2023	8:18	Z8
control	NA	kontrolazluta_11.7_SDV_0902	TRUE	adult	yellow	600	600	0	600	0	11	7	2023	8:43	Z9
typica	female	typicaf_11.7_SDV_0899	TRUE	adult	NA	600	600	0	600	0	11	7	2023	8:04	Z13
typica	male	typicam_11.7_SDV_0897	TRUE	adult	NA	600	600	0	600	0	11	7	2023	7:37	Z2
concolor	female	concolorf_13.7_SDV_0904	FALSE	adult	NA	600	600	0	600	0	13	7	2023	8:43	Z4
concolor	male	concolorm_13.7_SDV_0906	FALSE	adult	NA	600	600	0	600	0	13	7	2023	9:07	Z6
erythronotus	female	erythronotaf_13.7_SDV_0909	FALSE	adult	NA	600	600	0	600	0	13	7	2023	9:45	Z1
erythronotus	male	erythronotam_13.7_SDV_0908	FALSE	adult	NA	600	600	0	600	0	13	7	2023	9:32	Z9
control	NA	kontrolazluta_13.7_SDV_0910	FALSE	adult	yellow	600	92	1	600	0	13	7	2023	9:55	Z21
typica	female	typicaf_13.7_SDV_0907	FALSE	adult	NA	600	600	0	600	0	13	7	2023	9:20	Z16
typica	male	typicam_13.7_SDV_0905	FALSE	adult	NA	600	600	0	600	0	13	7	2023	8:55	Z7
concolor	female	concolorf_14.7_SDV_0911	TRUE	adult	NA	600	600	0	600	0	14	7	2023	19:10	Z25
concolor	male	concolorm_14.7_SDV_0913	TRUE	adult	NA	600	600	0	600	0	14	7	2023	19:35	Z17
erythronotus	female	erythronotaf_14.7_SDV_0916	TRUE	adult	NA	600	600	0	600	0	14	7	2023	20:13	Z3
erythronotus	male	erythronotam_14.7_SDV_0915	TRUE	adult	NA	600	600	0	600	0	14	7	2023	20:00	Z12
control	NA	kontrolamodra_14.7_SDV_0917	TRUE	adult	blue	600	600	0	600	0	14	7	2023	20:25	Z7
typica	female	typicaf_14.7_SDV_0914	TRUE	adult	NA	600	600	0	600	0	14	7	2023	19:47	Z2
typica	male	typicam_14.7_SDV_0912	TRUE	adult	NA	600	600	0	600	0	14	7	2023	19:22	Z10
concolor	female	concolorf_17.7_SDV_0918	FALSE	adult	NA	600	600	0	600	0	17	7	2023	18:00	Z24
concolor	male	concolorm_17.7_SDV_0920	FALSE	adult	NA	600	600	0	600	0	17	7	2023	18:26	Z7
erythronotus	female	erythronotaf_17.7_SDV_0923	FALSE	adult	NA	600	600	0	600	0	17	7	2023	19:01	Z25
erythronotus	male	erythronotam_17.7_SDV_0921	FALSE	adult	NA	600	600	0	600	0	17	7	2023	18:49	Z20
control	NA	kontrolamodra_17.7_SDV_0924	FALSE	adult	blue	600	600	0	600	0	17	7	2023	19:13
typica	female	typicaf_17.7_SDV_0921	FALSE	adult	NA	600	600	0	600	0	17	7	2023	18:38	Z15
typica	male	typicam_17.7_SDV_0919	FALSE	adult	NA	600	600	0	600	0	17	7	2023	18:13	Z3
concolor	female	concolorf_18.7_SDV_0925	FALSE	adult	NA	600	600	0	600	0	18	7	2023	18:00	Z9
concolor	male	concolorm_18.7_SDV_0927	FALSE	adult	NA	600	600	0	600	0	18	7	2023	18:26	Z9
erythronotus	female	erythronotaf_18.7_SDV_0930	FALSE	adult	NA	600	600	0	600	0	18	7	2023	19:01	Z6
erythronotus	male	erythronotam_18.7_SDV_0929	FALSE	adult	NA	600	600	0	600	0	18	7	2023	18:49	Z3
control	NA	kontrolacervena_18.7_SDV_0931	FALSE	adult	red	600	600	0	600	0	18	7	2023	19:13	Z18
typica	female	typicaf_18.7_SDV_0928	FALSE	adult	NA	600	600	0	600	0	18	7	2023	18:38	Z20
typica	male	typicam_18.7_SDV_0926	FALSE	adult	NA	600	600	0	600	0	18	7	2023	18:13	Z7
concolor	female	concolorf_20.7_SDV_0932	TRUE	adult	NA	600	600	0	600	0	20	7	2023	19:06	Z10
concolor	male	concolorm_20.7_SDV_0934	TRUE	adult	NA	600	600	0	600	0	20	7	2023	19:31	Z2
erythronotus	female	erythronotaf_20.7_SDV_0937	TRUE	adult	NA	600	600	0	600	0	20	7	2023	20:08	Z6
erythronotus	male	erythronotam_20.7_SDV_0936	TRUE	adult	NA	600	600	0	600	0	20	7	2023	19:56	Z3
control	NA	kontrolazluta_20.7_SDV_0938	TRUE	adult	yellow	600	600	0	600	0	20	7	2023	20:20	Z1
typica	female	typicaf_20.7_SDV_0935	TRUE	adult	NA	600	600	0	600	0	20	7	2023	19:43	Z7
typica	male	typicam_20.7_SDV_0933	TRUE	adult	NA	600	600	0	600	0	20	7	2023	19:19	Z18
concolor	female	concolorf_23.7_SDV_0939	TRUE	adult	NA	600	600	0	600	0	23	7	2023	17:57	Z24
concolor	male	concolorm_23.7_SDV_0941	TRUE	adult	NA	600	81	1	600	0	23	7	2023	18:23	Z12
erythronotus	female	erythronotaf_23.7_SDV_0944	TRUE	adult	NA	600	600	0	600	0	23	7	2023	19:00	Z6
erythronotus	male	erythronotam_23.7_SDV_0943	TRUE	adult	NA	600	600	0	600	0	23	7	2023	18:47	Z21
control	NA	kontrolacervena_23.7_SDV_0945	TRUE	adult	red	600	600	0	600	0	23	7	2023	19:12	Z15
typica	female	typicaf_23.7_SDV_0942	TRUE	adult	NA	600	600	0	600	0	23	7	2023	18:35	Z3
typica	male	typicam_23.7_SDV_0940	TRUE	adult	NA	600	600	0	600	0	23	7	2023	18:10	Z11
concolor	male	concolorm_24.7_SDV_0946	FALSE	adult	NA	600	600	0	600	0	24	7	2023	6:31	Z6
concolor	male	concolorm_24.7_SDV_0948	FALSE	adult	NA	600	600	0	600	0	24	7	2023	6:57	Z10
erythronotus	female	erythronotaf_24.7_SDV_0951	FALSE	adult	NA	600	600	0	600	0	24	7	2023	7:34	Z1
erythronotus	male	erythronotam_24.7_SDV_0950	FALSE	adult	NA	600	600	0	600	0	24	7	2023	7:21	Z19
control	NA	kontrolamodra_24.7_SDV_0952	FALSE	adult	blue	600	600	0	600	0	24	7	2023	7:46	Z24
typica	female	typicaf_24.7_SDV_0949	FALSE	adult	NA	600	600	0	600	0	24	7	2023	7:09	Z20
typica	male	typicam_24.7_SDV_0947	FALSE	adult	NA	600	157	1	600	0	24	7	2023	6:44	Z9
concolor	female	concolorf_25.7_SDV_0953	FALSE	adult	NA	600	600	0	600	0	25	7	2023	18:36	Z19
concolor	male	concolorm_25.7_SDV_0955	FALSE	adult	NA	600	600	0	600	0	25	7	2023	19:00	Z6
erythronotus	female	erythronotaf_25.7_SDV_0958	FALSE	adult	NA	600	129	1	600	0	25	7	2023	19:38	Z25
erythronotus	male	erythronotam_25.7_SDV_0957	FALSE	adult	NA	600	600	0	600	0	25	7	2023	19:25	Z3
control	NA	kontrolacervena_25.7_SDV_0959	FALSE	adult	red	600	600	0	600	0	25	7	2023	19:51	Z3
typica	female	typicaf_25.7_SDV_0956	FALSE	adult	NA	600	600	0	600	0	25	7	2023	19:13	Z21
typica	male	typicam_25.7_SDV_0954	FALSE	adult	NA	600	600	0	600	0	25	7	2023	18:48	Z24
concolor	female	concolorf_26.7_SDV_0960	TRUE	adult	NA	600	600	0	600	0	26	7	2023	8:38	Z21
concolor	male	concolorm_26.7_SDV_0962	TRUE	adult	NA	600	600	0	600	0	26	7	2023	9:03	Z9
erythronotus	female	erythronotaf_26.7_SDV_0965	TRUE	adult	NA	600	600	0	600	0	26	7	2023	9:40	Z24
erythronotus	male	erythronotam_26.7_SDV_0964	TRUE	adult	NA	600	600	0	600	0	26	7	2023	9:28	Z2
control	NA	kontrolamodra_26.7_SDV_0966	TRUE	adult	blue	600	600	0	600	0	26	7	2023	9:54	Z5
typica	female	typicaf_26.7_SDV_0963	TRUE	adult	NA	600	600	0	600	0	26	7	2023	9:15	Z1
typica	male	typicam_26.7_SDV_0961	TRUE	adult	NA	600	600	0	600	0	26	7	2023	8:50	Z6
concolor	female	concolorf_27.7_SDV_0967	FALSE	adult	NA	600	600	0	600	0	27	7	2023	18:36	Z10
concolor	male	concolorm_27.7_SDV_0970	FALSE	adult	NA	600	600	0	600	0	27	7	2023	19:00	Z12
erythronotus	male	erythronotam_27.7_SDV_0971	FALSE	adult	NA	282	271	1	272	1	27	7	2023	19:25	Z3
erythronotus	female	erythronotam_27.7_SDV_0972	FALSE	adult	NA	600	600	0	600	0	27	7	2023	19:38	Z25
control	NA	kontrolamodra_27.7_SDV_0973	FALSE	adult	blue	600	600	0	600	0	27	7	2023	19:51	Z17
typica	female	typicaf_27.7_SDV_0968	FALSE	adult	NA	600	600	0	600	0	27	7	2023	19:13	Z21
typica	male	typicam_27.7_SDV_0969	FALSE	adult	NA	600	600	0	600	0	27	7	2023	18:48	Z7
concolor	female	concolorf_2.8_SDV_0974	TRUE	adult	NA	600	600	0	600	0	2	8	2023	8:31	Z7
concolor	male	concolorm_2.8_SDV_0976	TRUE	adult	NA	600	600	0	600	0	2	8	2023	8:55	Z1
erythronotus	female	erythronotaf_2.8_SDV_0979	TRUE	adult	NA	600	600	0	600	0	2	8	2023	9:33	Z10
erythronotus	male	erythronotam_2.8_SDV_0978	TRUE	adult	NA	600	600	0	600	0	2	8	2023	9:21	Z25
control	NA	kontrolacervena_2.8_SDV_0980	TRUE	adult	red	600	600	0	600	0	2	8	2023	9:47	Z6
typica	female	typicaf_2.8_SDV_0977	TRUE	adult	NA	600	600	0	600	0	2	8	2023	9:08	Z3
typica	male	typicam_2.8_SDV_0975	TRUE	adult	NA	600	600	0	600	0	2	8	2023	8:43	Z20
concolor	female	concolorf_4.8_SDV_0981	TRUE	adult	NA	600	600	0	600	0	4	8	2023	17:39	Z6
concolor	male	concolorm_4.8_SDV_0983	TRUE	adult	NA	600	600	0	600	0	4	8	2023	18:04	Z3
erythronotus	female	erythronotaf_4.8_SDV_0986	TRUE	adult	NA	600	600	0	600	0	4	8	2023	18:42	Z13
erythronotus	male	erythronotam_4.8_SDV_0985	TRUE	adult	NA	600	600	0	600	0	4	8	2023	18:29	Z20
control	NA	kontrolamodra_4.8_SDV_0987	TRUE	adult	blue	600	600	0	600	0	4	8	2023	18:54	Z1
typica	female	typicaf_4.8_SDV_0984	TRUE	adult	NA	600	600	0	600	0	4	8	2023	18:16	Z5
typica	male	typicam_4.8_SDV_0982	TRUE	adult	NA	600	46	1	600	0	4	8	2023	17:51	Z9
concolor	female	concolorf_8.8_SDV_0988	TRUE	adult	NA	600	600	0	600	0	8	8	2023	7:05	Z6
concolor	male	concolorm_8.8_SDV_0990	TRUE	adult	NA	600	600	0	600	0	8	8	2023	7:30	Z3
erythronotus	male	erythronotam_8.8_SDV_0992	TRUE	adult	NA	126	126	1	126	1	8	8	2023	7:56	Z20
typica	female	typicaf_8.8_SDV_0991	TRUE	adult	NA	600	600	0	600	0	8	8	2023	7:43	Z5
typica	male	typicam_8.8_SDV_0989	TRUE	adult	NA	600	600	0	600	0	8	8	2023	7:16	Z9
concolor	female	concolorf_10.8_SDV_0993	TRUE	juvenile	NA	600	600	0	600	0	10	8	2023	8:41
concolor	male	concolorm_10.8_SDV_0995	TRUE	juvenile	NA	600	516	1	600	0	10	8	2023	9:06
erythronotus	female	erythronotaf_10.8_SDV_0996	TRUE	juvenile	NA	600	1	1	600	0	10	8	2023	9:42
erythronotus	male	erythronotam_10.8_SDV_0998	TRUE	juvenile	NA	420	420	1	420	0	10	8	2023	9:29
typica	female	typicaf_10.8_SDV_0997	TRUE	juvenile	NA	600	50	1	600	0	10	8	2023	9:17
typica	male	typicam_10.8_SDV_0994	TRUE	juvenile	NA	600	453	1	600	0	10	8	2023	8:54
concolor	female	concolorf_11.8_SDV_0999	TRUE	juvenile	NA	600	175	1	600	0	11	8	2023	10:39
concolor	male	concolorm_11.8_SDV_1001	TRUE	juvenile	NA	600	530	1	600	0	11	8	2023	11:04
erythronotus	female	erythronotaf_11.8_SDV_1004	TRUE	juvenile	NA	180	180	1	180	1	11	8	2023	11:40
erythronotus	male	erythronotam_11.8_SDV_1003	TRUE	juvenile	NA	600	600	0	600	0	11	8	2023	11:28
typica	female	typicaf_11.8_SDV_1002	TRUE	juvenile	NA	600	133	1	600	0	11	8	2023	11:16
typica	male	typicam_11.8_SDV_1000	TRUE	juvenile	NA	600	600	0	600	0	11	8	2023	10:51
concolor	female	concolorf_13.8_SDV_1004	FALSE	juvenile	NA	600	600	0	600	0	13	8	2023	7:03
concolor	male	concolorm_13.8_SDV_1007	FALSE	juvenile	NA	600	600	0	600	0	13	8	2023	7:28
erythronotus	female	erythronotaf_13.8_SDV_1010	FALSE	juvenile	NA	600	600	0	600	0	13	8	2023	8:05
erythronotus	male	erythronotam_13.8_SDV_1009	FALSE	juvenile	NA	600	73	1	600	0	13	8	2023	7:52
control	NA	kontrolacervena_13.8_SDV_1011	FALSE	juvenile	red	600	600	0	600	0	13	8	2023	8:17
typica	female	typicaf_13.8_SDV_1008	FALSE	juvenile	NA	600	600	0	600	0	13	8	2023	7:40
typica	male	typicam_13.8_SDV_1006	FALSE	juvenile	NA	600	600	0	600	0	13	8	2023	7:15
concolor	female	concolorf_15.8_SDV_1012	FALSE	juvenile	NA	600	600	0	600	0	15	8	2023	8:22
concolor	male	concolorm_15.8_SDV_1014	FALSE	juvenile	NA	600	600	0	600	0	15	8	2023	8:47
erythronotus	female	erythronotaf_15.8_SDV_1017	FALSE	juvenile	NA	306	296	1	297	1	15	8	2023	9:24
erythronotus	male	erythronotam_15.8_SDV_1016	FALSE	juvenile	NA	600	600	0	600	0	15	8	2023	9:11
control	NA	kontrolacervena_15.8_SDV_1018	FALSE	juvenile	red	600	600	0	600	0	15	8	2023	9:37
typica	female	typicaf_15.8_SDV_1015	FALSE	juvenile	NA	600	600	0	600	0	15	8	2023	8:59
typica	male	typicam_15.8_SDV_1013	FALSE	juvenile	NA	600	104	1	600	0	15	8	2023	8:35
concolor	female	concolorf_17.8_SDV_1019	FALSE	juvenile	NA	600	83	1	600	0	17	8	2023	10:58
concolor	male	concolorm_17.8_SDV_1021	FALSE	juvenile	NA	600	600	0	600	0	17	8	2023	11:24
erythronotus	female	erythronotaf_17.8_SDV_1024	FALSE	juvenile	NA	600	600	0	600	0	17	8	2023	12:01
erythronotus	male	erythronotam_17.8_SDV_1023	FALSE	juvenile	NA	600	600	0	600	0	17	8	2023	11:48
control	NA	kontrolazluta_17.8_SDV_1025	FALSE	juvenile	yellow	600	600	0	600	0	17	8	2023	12:15
typica	female	typicaf_17.8_SDV_1022	FALSE	juvenile	NA	600	600	0	600	0	17	8	2023	11:36
typica	male	typicam_17.8_SDV_1020	FALSE	juvenile	NA	600	600	0	600	0	17	8	2023	11:11
concolor	female	concolorf_18.8_SDV_1026	TRUE	juvenile	NA	600	600	0	600	0	18	8	2023	8:35
concolor	male	concolorm_18.8_SDV_1028	TRUE	juvenile	NA	120	120	1	120	1	18	8	2023	9:00
erythronotus	female	erythronotaf_18.8_SDV_1031	TRUE	juvenile	NA	600	600	0	600	0	18	8	2023	9:33
erythronotus	male	erythronotam_18.8_SDV_1030	TRUE	juvenile	NA	600	600	0	600	0	18	8	2023	9:20
control	NA	kontrolacervena_18.8_SDV_1032	TRUE	juvenile	red	600	600	0	600	0	18	8	2023	9:46
typica	female	typicaf_18.8_SDV_1029	TRUE	juvenile	NA	600	600	0	600	0	18	8	2023	9:08
typica	male	typicam_18.8_SDV_1027	TRUE	juvenile	NA	600	600	0	600	0	18	8	2023	8:47
concolor	female	concolorf_20.8_SDV_1033	FALSE	juvenile	NA	600	600	0	600	0	20	8	2023	18:48
concolor	male	concolorm_20.8_SDV_1036	FALSE	juvenile	NA	600	600	0	600	0	20	8	2023	19:10
erythronotus	female	erythronotaf_20.8_SDV_1039	FALSE	juvenile	NA	600	600	0	600	0	20	8	2023	19:48
erythronotus	male	erythronotam_20.8_SDV_1038	FALSE	juvenile	NA	600	600	0	600	0	20	8	2023	19:36
control	NA	kontrolazluta_20.8_SDV_1040	FALSE	juvenile	yellow	600	600	0	600	0	20	8	2023	20:00
typica	female	typicaf_20.8_SDV_1037	FALSE	juvenile	NA	600	600	0	600	0	20	8	2023	19:22
typica	male	typicam_20.8_SDV_1034	FALSE	juvenile	NA	234	234	0	234	0	20	8	2023	19:00
concolor	female	concolorf_27.8_SDV_1042	TRUE	juvenile	NA	600	600	0	600	0	27	8	2023	17:51
concolor	male	concolorm_27.8_SDV_1044	TRUE	juvenile	NA	600	600	0	600	0	27	8	2023	18:05
erythronotus	female	erythronotaf_27.8_SDV_1047	TRUE	juvenile	NA	600	92	1	600	0	27	8	2023	18:43
erythronotus	male	erythronotam_27.8_SDV_1046	TRUE	juvenile	NA	600	600	0	600	0	27	8	2023	18:31
control	NA	kontrolazluta_27.8_SDV_1048	TRUE	juvenile	yellow	600	228	1	600	0	27	8	2023	18:56
typica	female	typicaf_27.8_SDV_1045	TRUE	juvenile	NA	108	96	1	97	1	27	8	2023	18:28
typica	male	typicam_27.8_SDV_1043	TRUE	juvenile	NA	600	600	0	600	0	27	8	2023	18:03
concolor	female	concolorf_28.8_SDV_1049	TRUE	juvenile	NA	600	600	0	600	0	28	8	2023	16:27
concolor	male	concolorm_28.8_SDV_1051	TRUE	juvenile	NA	600	23	1	600	0	28	8	2023	16:52
erythronotus	female	erythronotaf_28.8_SDV_1054	TRUE	juvenile	NA	600	600	0	600	0	28	8	2023	17:24
erythronotus	male	erythronotam_28.8_SDV_1053	TRUE	juvenile	NA	264	264	1	264	1	28	8	2023	17:16
control	NA	kontrolacervena_28.8_SDV_1055	TRUE	juvenile	red	600	600	0	600	0	28	8	2023	17:36
typica	female	typicaf_28.8_SDV_1052	TRUE	juvenile	NA	600	220	1	600	0	28	8	2023	17:04
typica	male	typicam_28.8_SDV_1050	TRUE	juvenile	NA	600	600	0	600	0	28	8	2023	16:39
concolor	female	concolorf_30.8_SDV_1056	TRUE	juvenile	NA	600	600	0	600	0	30	8	2023	18:14
concolor	male	concolorm_30.8_SDV_1058	TRUE	juvenile	NA	600	600	0	600	0	30	8	2023	18:37
erythronotus	female	erythronotaf_30.8_SDV_1061	TRUE	juvenile	NA	600	133	1	600	0	30	8	2023	19:12
erythronotus	male	erythronotam_30.8_SDV_1060	TRUE	juvenile	NA	600	600	0	600	0	30	8	2023	19:01
control	NA	kontrolamodra_30.8_SDV_1062	TRUE	juvenile	blue	600	409	1	600	0	30	8	2023	19:23
typica	female	typicaf_30.8_SDV_1059	TRUE	juvenile	NA	600	600	0	600	0	30	8	2023	18:49
typica	male	typicam_30.8_SDV_1057	TRUE	juvenile	NA	600	313	1	600	0	30	8	2023	18:26
concolor	female	concolorf_1.9_SDV_1063	FALSE	juvenile	NA	600	600	0	600	0	1	9	2023	8:25
concolor	male	concolorm_1.9_SDV_1065	FALSE	juvenile	NA	600	600	0	600	0	1	9	2023
erythronotus	male	erythronotam_1.9_SDV_1066	FALSE	juvenile	NA	282	282	0	282	0	1	9	2023
typica	female	typicaf_1.9_SDV_1066	FALSE	juvenile	NA	600	600	0	600	0	1	9	2023
typica	male	typicam_1.9_SDV_1064	FALSE	juvenile	NA	600	600	0	600	0	1	9	2023
