# Supplementary material for: Predation experiments with 3D-printed lizard models yield limited responses in pheasants
Source: PeerJ. 2025 Nov 3;13:e20103. doi: 10.7717/peerj.20103 (PMC12591047; doi:10.7717/peerj.20103)
Supplement: Supplemental Information 4 [file peerj-13-20103-s004.csv]

Name	K1	K2	K3	K4	K5	K6
K81-M	4169	25500	3	6600	230	819
KL7A-P15A-F	8896	28369	0	15442	750	469
KL8A-P13A-M	4062	33632	0	5262	62	2806
KL8A-P17A-M	5665	24134	0	11596	206	942
KP16B-F	565	56987	0	4604	116	0
KP6A-F	4137	45725	0	14370	175	213
Typica-F	4171	51763	2497	36418	8427	0
Typica-M	581	63343	787	29732	9156	0
